# Supplementary material for: Secondary Metabolites of Actinomycetales as Potent Quorum Sensing Inhibitors Targeting Gram-Positive Pathogens: In Vitro and In Silico Study
Source: Metabolites. 2022 Mar 15;12(3):246. doi: 10.3390/metabo12030246 (PMC8955454; doi:10.3390/metabo12030246)
Supplement: Supplementary file 1 [file metabolites-12-00246-s001.zip]

Archive with 1 entries (1 files):
- metabolites-1587035-supplementary.pdf
